# Supplementary material for: Characterization of a Protein Phosphatase Type-1 and a Kinase Anchoring Protein in Plasmodium falciparum
Source: Front Microbiol. 2018 Oct 31;9:2617. doi: 10.3389/fmicb.2018.02617 (PMC6220109; doi:10.3389/fmicb.2018.02617)
Supplement: Supplementary file 1 [file Table_1.xlsx]

## Sheet: Feuil1
Supplementary Table1. List of primers used throughout this study
Primer Number	Sequence	Orientation a	Restriction Site	Tagged gene	Vector	Use
p1	ATGGTATCTATAGAAAAGAAAGG	F			pCR2.1-TOPO	overlapping PCR PfRCC-PIP
p2	CGTCTGATGTTATACATATGC	R
p3	GATGTATATTCCTGGGGG	F
p4	CTACAGATGCATCTTCAACA	R
p5	GTAATGATTACCATACATC	F
p6	CCAAACTGGGTGTTACACC	R
p7	GATACTAGTGATAACACTTTAG	F
p8	CAAACCCAATTCGTCCATGTGC	R
p9	CTTCGTAATTATCGTACAAATG	F
p10	CCAAGTCTAACGGTTTAC	R
p11	GTAATATGTTGAAGAAAG	F
p12	CTACATAATGTGCAGGTG	R
p13	GAGAAACGCATCAGCAAC	F
p14	GGTAGGATTCTTCATCTAATTC	R
p15	GTAAATGATGATAGTAGTAG	F
p16	CGTTCATCTTTATATCTTAATTGG	R
p17	CCTAATGAATCGGATACGG	F
p18	CATGTTTACCATGTTGATCATG	R
p19	CGTGAGGATCAACATGGTAAAC	F
p20	CATAATAATCTTCTGTACC	R
p21	GTGGAGGATGGATATGAAGCTGCTGCAAAGCGCCAATTA	F		BD-cMyc	pGBKT7	Mutagenesis PfPP1-255FF256/AA
p22	TAATTGGCGCTTTGCAGCAGCTTCATATCCATCCTCCAC	R
p23	GTATAAAAAAAAGTGCGTCCGCTTTTAAG	F		BD-cMyc / 6-His	pGBKT7 / pQE30	Mutagenesis - 980KSASA984 PIP region of PfRCC-PIP
p24	CTTAAAAGCGGACGCACTTTTTTTTATAC	R
p25	CATATTTATTAAACTGCAGGATGATATCTGCCTAAGTGATCATATAG	F	PstI	HA	pCAM-BSD-HA	PfRCC-PIP KI construct
p26	CATCATATGGATAGGATCCCATTAATAATCTTCTGTACCATAAATATTTTTTATATT	R	BamHI
p27	GATCTAGCATAATCTGGAACATCATATGGATAG	F				episomal detection of PfRCC-PIP KI construct
p28	CCAAGCGCGCAATTAACCCTCACTAAAG	R
p29	GGACCCTTACCAAACCAAATGAGCAG	F				genotype of transfected parasites PfRCC-PIP KI
p34	CTGCAGCAAAATGTCAGGTTACCCCTATGACGTGC	F				genotype of transfected parasites HA-tagged PbPP1
p38	ACAAAAAAAGCGCAGATCTGTCAATTGGGATATATCATATTGAC	F	BglII		p-TRAD4Ty-TetO7-HA-hDHFR	HA-tagged PbPP1 construct - promoter
p39	ACATTTTAAGCTTCCGCGGGAAAAGGGTAATGAGTTATGAACATA	R	SacII
p40	CGTGCCCGATTATGCCGGCATGGCATTAGAAATAGATATAGATAATG	F	NaeI	HA	p-TRAD4Ty-TetO7-HA-hDHFR	HA-tagged PbPP1 construct - gene
p41	CCAAAATTTTAACGCTAGCATTTTCCCCCCATCCATTTATTTCCTTTTC	R	NheI
p42	GATGTTCTTTTTTTTGACACATGC	F				genotype of transfected parasites HA-tagged PbPP1 - promoter
p43	CTTTGCTCTTGTCCAGGCGCGAC	R
p44	CCATCCTCAACAACTTGGTG	R				genotype of transfected parasites HA-tagged PbPP1 - gene
p45	CATGGAGGCCGAATTCATGGTATCTATAGAAAAGAAAGGAAGC	F	EcoRI	BD-cMyc	pGBKT7	Expression of RCC region of PfRCC-PIP in yeast
p46	GCCGCTGCAGGTCGACGGTTTATTCCCATAATTATCACCCC	R	SalI
p47	ACCATCACCATCACGGATCCATGGTATCTATAGAAAAGAAAGGAAGC	F	BamHI	6His	pQE30	RCC region of PfRCC-PIP recombinant protein
p48	AAGCTTGGCTGCAGGTCGACCCCTTTACCTCATCAGACACC	R	SalI
p49	GGTTCCGCGTGGATCCGGGAACCAAAATGAAAACC	F	BamHI	GST	pGEX4T3	PfCDPK7 recombinant protein
p50	GGCCGCTCGAGTCGACCCAATTCTTCCAAGG	R	SalI
p51	CATATTTATTAAACTGCAGATGGTATCTATAGAAAAGAAAGGAAGC	F	PstI		pCAM-BSD	PfRCC-PIP KO construct
p52	GCTCTAGAACTAGTGGATCCGTGTAAATTTGTCTGAAGCATATGCAC	R	BamHI
p53	GTAATTTATGGGATAGCGATTTTTTTTACTGTCTG	F				episomal detection of PfRCC-PIP K0 construct
p54	CCAAGCGCGCAATTAACCCTCACTAAAG	R
p55	GATGTTTGTACCCCATAATATATATATTTCCCTTTTGTGG	F				genotype of transfected parasites PfRCC-PIP KO
p56	AAAAGCTGGGTACCGGGCCCGTATGGATATATGCATGG	F	ApaI		pBluescript-DHFR	PbRCC-PIP KO construct - 5' UTR
p57	GCAGGCATGCAAGCTTCCTCGAATATCAATAGAC	R	HindIII
p58	TTTCGATATCGAATTCTCAATGGACGATAAATCAG	F	EcoRI		pBluescript-DHFR	PbRCC-PIP KO construct - 3' UTR
p59	TGGCGGCCGCTCTAGAGAGGCTAAAGCTTCGC	R	XbaI
p60	CCCAGTAACTTATC	F				genotype of transfected parasites PbRCC-PIP KO - 5'UTR
p61	GTGCGCAATACAG	R				genotype of transfected parasites PbRCC-PIP KO - 3'UTR
a Orientation of the primer. F, forward; R, reverse
